# Supplementary material for: Phytochemical Profiling, Antioxidant and Cognitive-Enhancing Effect of Helichrysum italicum ssp. italicum (Roth) G. Don (Asteraceae)
Source: Plants (Basel). 2023 Jul 25;12(15):2755. doi: 10.3390/plants12152755 (PMC10420817; doi:10.3390/plants12152755)
Supplement: Supplementary file 1 [file plants-12-02755-s001.zip]

Archive with 1 entries (1 files):
- plants-2517813-supplementary.pdf
